# Supplementary material for: The Peptide/Antibody-Based Surface Decoration of Calcium Phosphate Nanoparticles Carrying siRNA Influences the p65 NF-κB Protein Expression in Inflamed Cells In Vitro
Source: Biomedicines. 2022 Jul 1;10(7):1571. doi: 10.3390/biomedicines10071571 (PMC9313450; doi:10.3390/biomedicines10071571)
Supplement: Supplementary file 1 [file biomedicines-10-01571-s001.zip]

Archive with 1 entries (1 files):
- biomedicines-1787188-supplementary.pdf
